# Supplementary material for: Loss of Pum2 exacerbates colitis by disrupting macrophage–epithelial crosstalk and promoting epithelial necroptosis
Source: Cell Death Discov. 2026 Mar 20;12:137. doi: 10.1038/s41420-026-03041-x (PMC13039920; doi:10.1038/s41420-026-03041-x)
Supplement: Supplementary file 3 — Supplementary Table1. [file 41420_2026_3041_MOESM3_ESM.xlsx]

## Sheet: Sheet1
Supplementary Table 1. Primers used in this paper
Name	primer5‘-3’
Mouse Pum2	Forward	CATTTGAGGAGGACCAAAACAG
	Reverse	AACAAGTGGTTTATTCGCTGTC
Human Pum2	Forward	CTGGATCAAAAATTAGCCCTGG
	Reverse	TAATGCTTTCTGAATAACGCGG
Mouse iNOS	Forward	GTTCTCAGCCCAACAATACAAGA
	Reverse	AGGTGGCAGCTTTGAACTGA
Mouse CD86	Forward	TCAATGGGACTGCATATCTGCC
	Reverse	GCCAAAATACTACCAGCTCACT
Mouse CD3	Forward	GCTCCAGGATTTCTCGGAAGTC
	Reverse	ATGGCTACTGCTGTCAGGTCCA
Mouse CD4	Forward	GTTCAGGACAGCGACTTCTGGA
	Reverse	GAAGGAGAACTCCGCTGACTCT
Mouse CD8	Forward	ACTACCAAGCCAGTGCTGCGAA
	Reverse	ATCACAGGCGAAGTCCAATCCG
Mouse GAPDH	Forward	GGTTGTCTCCTGCGACTTCA
	Reverse	TGGTCCAGGGTTTCTTACTCC
Mouse βactin	Forward	GGCTGTATTCCCCTCCATCG
	Reverse	CCAGTTGGTAACAATGCCATGT
Mouse IL6	Forward	TAGTCCTTCCTACCCCAATTTCC
	Reverse	TTGGTCCTTAGCCACTCCTTC
Mouse IL1	Forward	GCAACTGTTCCTGAACTCAACT
	Reverse	ATCTTTTGGGGTCCGTCAACT
Mouse TNFα	Forward	CCCTCACACTCAGATCATCTTCT
	Reverse	GCTACGACGTGGGCTACAG
Human IL6	Forward	ACTCACCTCTTCAGAACGAATTG
	Reverse	CCATCTTTGGAAGGTTCAGGTTG
Human IL1β	Forward	ATGATGGCTTATTACAGTGGCAA
	Reverse	GTCGGAGATTCGTAGCTGGA
Human TNFα	Forward	CCTCTCTCTAATCAGCCCTCTG
	Reverse	GAGGACCTGGGAGTAGATGAG
Mouse ZO1	Forward	GTTGGTACGGTGCCCTGAAAGA
	Reverse	GCTGACAGGTAGGACAGACGAT
Mouse Occludin	Forward	TGGCAAGCGATCATACCCAGAG
	Reverse	CTGCCTGAAGTCATCCACACTC
Mouse Claudin1	Forward	GGACTGTGGATGTCCTGCGTTT
	Reverse	GCCAATTACCATCAAGGCTCGG
