# Supplementary material for: Loss of Pum2 exacerbates colitis by disrupting macrophage–epithelial crosstalk and promoting epithelial necroptosis
Source: Cell Death Discov. 2026 Mar 20;12:137. doi: 10.1038/s41420-026-03041-x (PMC13039920; doi:10.1038/s41420-026-03041-x)
Supplement: Supplementary file 4 — Supplementary Table2. [file 41420_2026_3041_MOESM4_ESM.xlsx]

## Sheet: Sheet1
Key resources table
REAGENT or RESOURCE	SOURCE	IDENTIFIER
Antibodies
Anti-Pum2 antibody	Abcam	ab10361
Anti-F4/80 antibody	Santacruz	SC-377009
Anti-iNOS antibody	Proteintech	80517-1-RR
Anti-TNFα antibody	Proteintech	17590-1-AP
Anti-CD3 antibody	Servicebio	GB111337
Anti-CD4 antibody	Servicebio	GB15064
Anti-CD8 antibody	Servicebio	GB114196
Anti-Occludin antibody	Proteintech	27260-1-AP
Anti-ZO1 antibody	Proteintech	21773-1-AP
anti-NOX2 antibody	Chengdu Zhengneng Biotechnology	381293
anti-Ki67 antibody	Servicebio	GB121141
APC-conjugated anti-CD86 antibody	Biolegend	159215
PE-conjugated anti-F4/80 antibody	Biolegend	123109
Anti-GAPDH antibody	Proteintech	10494-1-AP
Anti-β-actin antibody	Cell Signaling Technology	4970
Anti-Flag antibody	Abmart	M20008
anti-Phospho-RIPK1 antibody	Abmart	TA7377
anti-Phospho-RIPK3 antibody	Abmart	TA7443
anti-Phospho-MLKL antibody	Abmart	TA7420
anti-FADD antibody	Proteintech	15408-1-AP
HRP-conjugated Goat Anti-Rabbit IgG(H+L)	Proteintech	SA00001-2
HRP-conjugated Goat Anti-Mouse IgG(H+L)	Proteintech	SA00001-1
CoraLite488-conjugated Goat Anti-Rabbit IgG(H+L)	Proteintech	SA00013-2
Cy3–conjugated Goat Anti-Rabbit IgG (H+L)	Proteintech	SA00009-2
Cy3–conjugated Goat Anti-Mouse IgG(H+L)	Proteintech	SA00009-1
Goat Anti-Mouse IgG Secondary Antibody (for Immunohistochemistry)	Servicebio	G1214-100UL
Goat anti-Rabbit IgG Secondary Antibody (for Immunohistochemistry)	Servicebio	G1213-100UL
Chemicals, peptides, and recombinant proteins
M-CSF	Nanjing Genscript Bio	Z02930
Dextran sulfate sodium	MP Biomedicals	9011-18-1
Lipopolysaccharide	Sigma-Aldrich	L4391-1MG
human TNFα	Novoprotein	DC008
PMA	MCE	HY-18739
Recombinant Mouse IFN gamma	Novoprotein	C746
Critical commercial assays
Total RNA Extraction Reagent	Vazyme	R401–01
HiScript ® III-RT SuperMix	ABclonal	RK20429
SYBR® Green Master Mix	Servicebio	R3326
mitoSOX	Beyotime	S0061S
Lipomaster 3000	Nanjing Vazyme Biotech	TL301
Mouse TNFα Elisa Kit	Shanghai Enzyme-linked Biotechnology	mIC50536-1
TUNEL assay Kit	Servicebio	G1501
Annexin V-FITC/PI assay Kit	Nanjing Vazyme Biotech	A211-01/02
Lipomaster 3000 Transfection Reagent	Nanjing Vazyme Biotech	TL301
Puromycin	biosharp	BS111
HitransG P	Genechem	REVG005
DCFH-DA	Beyotime	S0033S
DAB substrate kit	Servicebio	G1212-200T
